# Supplementary material for: Assessing the Reliability and Validity of a Questionnaire Evaluating Medical Students’ Attitudes, Knowledge, and Perceptions of Antibiotic Education and Antimicrobial Resistance in University Training
Source: Antibiotics (Basel). 2024 Nov 23;13(12):1126. doi: 10.3390/antibiotics13121126 (PMC11672510; doi:10.3390/antibiotics13121126)
Supplement: Supplementary file 1 [file antibiotics-13-01126-s001.zip]

Archive with 1 entries (1 files):
- antibiotics-3274123-supplementary.pdf
